# Supplementary material for: Porous Carbon Electrode Made of Biomass DNAs for High-Efficiency Quasi-Solid-State Supercapacitor
Source: Nanomaterials (Basel). 2025 Feb 17;15(4):304. doi: 10.3390/nano15040304 (PMC11858159; doi:10.3390/nano15040304)
Supplement: Supplementary file 1 [file nanomaterials-15-00304-s001.zip]

Archive with 1 entries (1 files):
- nanomaterials-3417701-supplementary.pdf
